# Supplementary material for: Effect of Packaging Method (Under Vacuum vs. Air) on Quality and Shelf Life of Carp (Cyprinus caprio) Fish Balls Stored at Fridge for 14 Days
Source: Molecules. 2026 Feb 22;31(4):746. doi: 10.3390/molecules31040746 (PMC12942997; doi:10.3390/molecules31040746)
Supplement: Supplementary file 1 [file molecules-31-00746-s001.zip]

Archive with 1 entries (1 files):
- molecules-4086720-supplementary.pdf
